# Supplementary material for: Rearranged Copolyurea Networks for Selective Carbon Dioxide Adsorption at Room Temperature
Source: Polymers (Basel). 2021 Nov 19;13(22):4004. doi: 10.3390/polym13224004 (PMC8623474; doi:10.3390/polym13224004)
Supplement: Supplementary file 1 [file polymers-13-04004-s001.zip]

Archive with 1 entries (1 files):
- polymers-1443316-supplementary.pdf
